# Supplementary material for: Novel blaCTX-M variants and genotype-phenotype correlations among clinical isolates of extended spectrum beta lactamase-producing Escherichia coli
Source: Sci Rep. 2019 Mar 12;9:4224. doi: 10.1038/s41598-019-39730-0 (PMC6414621; doi:10.1038/s41598-019-39730-0)
Supplement: Supplementary file 2 — Table S1 [file 41598_2019_39730_MOESM2_ESM.xlsx]

## Sheet: UniversalTable
New ID	Organism	Intestinal?	Source if extra-intestinal	Cancer Y/N	Sample Source	AMP	P	LEX	FOX	CXM	PRL	AMC	CAZ	CTX	ATM	TZP	IPM	R Score	ctx-M-1	ctx-M-15	uid	tem	shv	Seq. Result (best known hit)	ctx-M-1 (Yes=1)	ctx-M-15 (Yes=1)	ctx M1or15? (Yes = 1)
2D12	E.coli	Extra-int	urine	N	urine	R	R	I	I	S	S	S	S	S	S	S	S	3	–	–	–	–	–		0	0	0
2D10	E.coli	Extra-int	urine	N	urine	R	R	R	I	I	S	S	S	S	S	S	S	4	–	–	–	–	–		0	0	0
2C08	E.coli	Extra-int	urine	N	urine	R	R	R	R	S	R	S	S	S	S	S	S	5	–	–	–	–	–		0	0	0
2H10	E.coli	Extra-int	urine	N	urine	R	R	R	I	R	S	S	S	S	S	S	S	4.5	–	–	–	+	–		0	0	0
2E02	E.coli	Extra-int	urine	N	urine	R	R	R	R	I	S	S	S	S	S	S	S	4.5	–	–	–	+	–		0	0	0
2H01	E.coli	Extra-int	urine	N	urine	R	R	R	R	R	S	I	S	I	I	S	S	6.5	–	–	–	+	–		0	0	0
3A07	E.coli	Extra-int	urine	N	urine	R	R	R	R	R	S	I	S	I	I	S	S	6.5	–	–	–	+	–		0	0	0
3A02	E.coli	Extra-int	urine	N	urine	R	R	R	R	R	R	R	S	R	S	S	S	8	–	–	–	+	–		0	0	0
2G09	E.coli	Extra-int	urine	N	urine	R	R	R	R	S	R	R	S	S	S	I	S	6.5	–	–	–	+	–		0	0	0
2E01	E.coli	Extra-int	urine	N	urine	R	R	R	R	R	R	I	S	I	S	I	S	7.5	–	–	–	+	–		0	0	0
3A03	E.coli	Extra-int	urine	N	urine	R	R	R	R	R	R	R	S	I	S	I	S	8	–	–	–	+	–		0	0	0
3A05	E.coli	Extra-int	urine	N	urine	R	R	R	R	R	R	R	R	R	R	S	S	10	–	–	–	+	–		0	0	0
2H11	ETEC	Extra-int	urine	N	urine	R	R	R	R	R	S	S	S	S	S	S	S	5	–	–	–	+	+		0	0	0
2G03	E.coli	Extra-int	urine	N	urine	R	R	R	R	S	S	I	S	S	S	S	S	4.5	–	–	+	–	–		0	0	0
2E09	E.coli	Extra-int	urine	N	urine	R	R	R	R	I	S	I	S	S	S	S	S	5	–	–	+	–	–		0	0	0
2B06	ETEC	Intestinal		N	stool	R	R	R	R	R	S	R	S	S	S	S	S	6	–	–	+	–	–		0	0	0
2H02	E.coli	Extra-int	urine	N	urine	R	R	R	R	R	S	I	I	I	S	S	S	6.5	–	–	+	–	–		0	0	0
2D03	E.coli	Extra-int	urine	N	urine	R	R	R	R	S	I	I	S	S	S	S	S	5	–	–	+	–	–		0	0	0
2G01	E.coli	Extra-int	urine	N	urine	R	R	R	R	R	I	R	R	I	S	S	S	8	–	–	+	–	–		0	0	0
2C09	E.coli	Extra-int	urine	N	urine	R	R	R	R	S	R	I	S	S	S	S	S	5.5	–	–	+	–	–		0	0	0
2E03	E.coli	Extra-int	urine	N	urine	R	R	R	I	S	R	S	S	S	S	I	S	5	–	–	+	–	–		0	0	0
2G04	E.coli	Extra-int	urine	N	urine	R	R	R	R	S	R	R	S	S	S	I	S	6.5	–	–	+	–	–		0	0	0
2D06	E.coli	Extra-int	urine	N	urine	R	R	R	R	I	R	R	S	S	S	I	S	7	–	–	+	–	–		0	0	0
2A05	E.coli	Extra-int	urine	N	urine	R	R	R	R	R	R	R	R	R	R	I	S	10.5	–	–	+	–	–		0	0	0
2G08	E.coli	Extra-int	urine	N	urine	R	R	R	R	R	I	R	R	S	S	S	S	7.5	–	–	+	+	–		0	0	0
2G06	E.coli	Extra-int	urine	N	urine	R	R	R	R	R	R	R	R	S	S	S	S	8	–	–	+	+	–		0	0	0
2G02	E.coli	Extra-int	urine	N	urine	R	R	R	R	R	R	R	S	R	I	S	S	8.5	–	–	+	+	–		0	0	0
1G09	E.coli	Extra-int	urine	Y	urine	R	R	R	R	R	R	R	R	R	R	I	I	11	–	+	+	+	–	CTX-15	0	1	1
2G07	E.coli	Extra-int	urine	N	urine	R	R	R	R	R	R	R	S	R	I	I	S	9	–	–	+	+	–		0	0	0
1G10	E.coli	Intestinal		Y	stool	R	R	R	R	R	R	R	R	R	R	I	S	10.5	–	+	+	+	–	CTX-15	0	1	1
2E11	E.coli	Extra-int	urine	N	urine	R	R	R	R	R	R	R	R	S	S	I	S	8.5	–	+	–	–	–		0	1	1
2E12	E.coli	Extra-int	urine	N	urine	R	R	R	R	R	R	R	R	S	S	I	S	8.5	–	+	–	–	–		0	1	1
2H04	E.coli	Extra-int	urine	N	urine	R	R	R	R	R	R	R	R	R	I	I	S	10	–	+	–	–	–		0	1	1
3A04	E.coli	Extra-int	urine	N	urine	R	R	R	R	R	R	R	R	S	I	S	S	8.5	–	+	–	+	–		0	1	1
2C06	E.coli	Extra-int	urine	N	urine	R	R	R	R	R	R	I	R	S	S	I	S	8	–	+	–	+	–		0	1	1
2F08	E.coli	Extra-int	blood	Y	blood	R	R	R	R	R	R	R	R	R	R	R	S	11	–	+	–	+	–		0	1	1
2H03	E.coli	Extra-int	urine	N	urine	R	R	R	R	R	R	R	R	S	I	I	S	9	–	+	+	–	–		0	1	1
2A12	E.coli	Extra-int	urine	N	urine	R	R	R	R	R	R	R	I	R	R	I	S	10	–	+	+	–	–		0	1	1
2A11	E.coli	Extra-int	urine	N	urine	R	R	R	R	R	R	R	R	R	R	I	S	10.5	–	+	+	–	–		0	1	1
2B05	ETEC	Intestinal		N	stool	R	R	R	R	R	R	S	S	S	S	S	S	6	–	+	+	+	–		0	1	1
1G05	E.coli	Extra-int	urine	Y	urine	R	R	R	R	R	R	S	I	S	S	S	S	6.5	–	+	+	+	–	CTX-15	0	1	1
2C02	E.coli	Extra-int	urine	N	urine	R	R	R	R	S	R	R	R	S	R	I	S	8.5	–	+	+	+	–		0	1	1
2C04	E.coli	Extra-int	urine	N	urine	R	R	R	R	R	R	R	I	S	S	I	S	8	–	+	+	+	–		0	1	1
2F03	E.coli	Extra-int	urine	N	urine	R	R	R	R	R	R	R	I	S	S	I	S	8	–	+	+	+	–		0	1	1
2C05	E.coli	Extra-int	urine	N	urine	R	R	R	R	R	R	R	R	I	I	I	S	9.5	–	+	+	+	–		0	1	1
1H10	E.coli	Extra-int	blood	Y	blood	R	R	R	R	R	R	R	R	R	R	I	S	10.5	–	+	+	+	–	CTX-15	0	1	1
1H05	E.coli	Extra-int	pus swab	Y	pus swab	R	R	R	R	R	R	R	R	R	R	I	S	10.5	–	+	+	+	–	CTX-15	0	1	1
2G05	E.coli	Extra-int	urine	N	urine	R	R	R	R	R	R	R	R	R	R	I	S	10.5	–	+	+	+	–		0	1	1
2H09	E.coli	Extra-int	urine	N	urine	R	R	R	R	R	R	R	R	R	R	I	S	10.5	–	+	+	+	–		0	1	1
1H09	E.coli	Extra-int	blood	Y	blood	R	R	R	R	R	R	I	R	R	R	R	S	10.5	–	+	+	+	–	CTX-15	0	1	1
1H02	E.coli	Intestinal		Y	stool	R	R	R	R	R	R	R	R	R	R	S	S	10	–	+	+	+	+	CTX-15	0	1	1
2B07	E.coli	Extra-int	chest tube	Y	chest tube	R	R	R	R	R	R	R	R	R	R	R	R	12	–	+	+	+	+		0	1	1
2E05	E.coli	Extra-int	urine	N	urine	R	R	R	R	R	R	R	I	R	R	R	S	10.5	+	–	–	–	–		1	0	1
2C11	E.coli	Extra-int	urine	N	urine	R	R	R	R	R	R	R	S	R	I	I	S	9	+	–	–	+	–		1	0	1
2G10	E.coli	Extra-int	urine	N	urine	R	R	R	R	R	R	R	I	R	I	I	S	9.5	+	–	–	+	–		1	0	1
2C10	E.coli	Extra-int	urine	N	urine	R	R	R	R	S	R	R	S	S	S	I	S	6.5	+	–	+	–	–		1	0	1
2B01	ETEC	Intestinal		N	stool	R	R	R	R	R	R	S	S	I	S	S	S	6.5	+	–	+	+	–		1	0	1
3A01	E.coli	Extra-int	urine	N	urine	R	R	R	R	R	R	R	R	S	S	I	S	8.5	+	–	+	+	–		1	0	1
2D09	EPEC	Extra-int	urine	N	urine	R	R	R	R	R	R	I	I	R	R	I	S	9.5	+	–	+	+	–		1	0	1
2B04	ETEC	Extra-int	urine	N	urine	R	R	R	R	R	R	R	R	R	S	R	S	10	+	–	+	+	–		1	0	1
2B02	EHEC	Intestinal		N	stool	R	R	R	R	R	R	I	S	I	S	R	S	8	+	–	+	+	–		1	0	1
2B03	EHEC	Intestinal		N	stool	R	R	R	R	R	R	R	R	R	R	R	S	11	+	–	+	+	–		1	0	1
2B09	E.coli	Extra-int	blood	Y	blood	R	R	R	R	R	R	R	R	R	R	R	S	11	+	–	+	+	+		1	0	1
2H05	E.coli	Extra-int	urine	N	urine	R	R	R	R	R	R	R	I	R	R	R	S	10.5	+	+	–	–	–		1	1	1
2D07	E.coli	Extra-int	urine	N	urine	R	R	R	R	R	R	I	R	R	I	I	S	9.5	+	+	–	–	–		1	1	1
2H12	E.coli	Extra-int	urine	N	urine	R	R	R	R	R	R	R	R	R	R	S	S	10	+	+	–	–	–		1	1	1
2H06	E.coli	Extra-int	urine	N	urine	R	R	R	R	R	R	I	R	R	R	I	S	10	+	+	–	–	–		1	1	1
2F11	E.coli	Extra-int	urine	N	urine	R	R	R	R	R	R	R	R	R	R	R	S	11	+	+	–	–	–		1	1	1
2E10	E.coli	Extra-int	urine	N	urine	R	R	R	R	R	R	R	R	R	R	R	S	11	+	+	–	–	–		1	1	1
2F05	E.coli	Extra-int	urine	N	urine	R	R	R	R	R	R	R	R	R	R	R	S	11	+	+	–	–	–		1	1	1
2H07	E.coli	Extra-int	urine	N	urine	R	R	R	R	R	R	R	R	R	R	R	S	11	+	+	–	–	–		1	1	1
2C07	E.coli	Extra-int	urine	N	urine	R	R	R	R	I	R	R	I	I	S	I	S	8	+	+	–	+	–		1	1	1
1G07	E.coli	Extra-int	urine	Y	urine	R	R	R	R	R	R	R	R	R	R	S	S	10	+	+	–	+	–	CTX-15	1	1	1
2F02	E.coli	Extra-int	urine	N	urine	R	R	R	R	R	R	R	R	R	R	I	S	10.5	+	+	–	+	–		1	1	1
2E07	E.coli	Extra-int	urine	N	urine	R	R	R	R	R	R	I	R	R	R	R	S	10.5	+	+	–	+	–		1	1	1
2F06	E.coli	Extra-int	urine	N	urine	R	R	R	R	R	R	I	R	R	R	R	S	10.5	+	+	–	+	–		1	1	1
3A06	E.coli	Extra-int	urine	Y	urine	R	R	R	R	R	R	R	R	R	R	R	S	11	+	+	–	+	–		1	1	1
2E08	E.coli	Extra-int	urine	N	urine	R	R	R	R	R	R	R	R	R	R	I	S	10.5	+	+	–	+	+		1	1	1
2F01	E.coli	Extra-int	urine	N	urine	R	R	R	R	R	R	R	R	R	R	R	S	11	+	+	–	+	+		1	1	1
2G11	EPEC	Extra-int	urine	N	urine	R	R	R	S	R	R	I	R	R	R	R	S	9.5	+	+	+	–	–		1	1	1
2A06	E.coli	Extra-int	blood	Y	blood	R	R	R	R	R	R	I	R	R	R	S	S	9.5	+	+	+	–	–		1	1	1
2A07	E.coli	Extra-int	pus swab	Y	pus swab	R	R	R	R	R	R	S	R	R	R	S	S	9	+	+	+	–	–		1	1	1
1H03	E.coli	Intestinal		Y	stool	R	R	R	R	R	R	R	R	R	R	I	S	10.5	+	+	+	–	–	CTX-15	1	1	1
2A01	E.coli	Extra-int	pus swab	Y	pus swab	R	R	R	R	R	R	I	R	R	R	R	S	10.5	+	+	+	–	–		1	1	1
2C01	E.coli	Extra-int	urine	N	urine	R	R	R	R	R	R	R	R	R	R	R	S	11	+	+	+	–	–		1	1	1
2C03	E.coli	Extra-int	urine	N	urine	R	R	R	R	R	R	R	R	R	R	R	S	11	+	+	+	–	–		1	1	1
2H08	EPEC	Extra-int	urine	N	urine	R	R	R	R	R	R	R	R	R	R	R	S	11	+	+	+	–	–		1	1	1
2B08	E.coli	Extra-int	gastric fluid	Y	gastric fluid	R	R	R	R	R	R	R	R	R	R	R	R	12	+	+	+	–	–		1	1	1
1G08	E.coli	Extra-int	catheter	Y	catheter	R	R	R	R	R	R	R	R	R	R	S	S	10	+	+	+	–	+	CTX-15	1	1	1
2D01	E.coli	Extra-int	urine	N	urine	R	R	R	R	R	R	R	R	I	S	I	S	9	+	+	+	+	–		1	1	1
2D05	E.coli	Extra-int	urine	N	urine	R	R	R	R	R	R	R	I	R	R	I	S	10	+	+	+	+	–		1	1	1
2G12	E.coli	Extra-int	urine	N	urine	R	R	R	R	R	R	R	I	R	R	I	S	10	+	+	+	+	–		1	1	1
2F04	E.coli	Extra-int	urine	N	urine	R	R	R	R	R	R	R	R	R	I	R	S	10.5	+	+	+	+	–		1	1	1
1H07	E.coli	Intestinal		Y	stool	R	R	R	R	R	R	I	R	R	R	S	S	9.5	+	+	+	+	–	CTX-15	1	1	1
1G11	E.coli	Intestinal		Y	stool	R	R	R	R	R	R	I	R	R	R	I	S	10	+	+	+	+	–	CTX-15	1	1	1
1G12	E.coli	Extra-int	drain	Y	drain	R	R	R	R	R	R	I	R	R	R	I	S	10	+	+	+	+	–	CTX-15	1	1	1
1H04	EAEC	Extra-int	blood	Y	blood	R	R	R	R	R	R	R	R	R	R	S	S	10	+	+	+	+	–	CTX-1	1	1	1
1G06	EAEC	Intestinal		Y	stool	R	R	R	R	R	R	I	R	R	R	S	I	10	+	+	+	+	–	CTX-15	1	1	1
2A08	E.coli	Extra-int	pus swab	Y	pus swab	R	R	R	R	R	R	R	R	R	R	I	S	10.5	+	+	+	+	–		1	1	1
1H01	E.coli	Extra-int	blood	Y	blood	R	R	R	R	R	R	R	R	R	R	I	S	10.5	+	+	+	+	–	CTX-15	1	1	1
2F12	E.coli	Extra-int	pus swab	Y	pus swab	R	R	R	R	R	R	R	R	R	R	I	S	10.5	+	+	+	+	–		1	1	1
2D11	E.coli	Extra-int	urine	N	urine	R	R	R	R	R	R	R	R	R	R	I	S	10.5	+	+	+	+	–		1	1	1
1H11	E.coli	Extra-int	blood	Y	blood	R	R	R	R	R	R	I	R	R	R	R	S	10.5	+	+	+	+	–	CTX-1	1	1	1
2B12	E.coli	Extra-int	blood	Y	blood	R	R	R	R	R	R	I	R	R	R	R	S	10.5	+	+	+	+	–		1	1	1
1H08	E.coli	Extra-int	pus swab	Y	pus swab	R	R	R	R	R	R	R	R	R	R	R	S	11	+	+	+	+	–	CTX-15	1	1	1
2F07	E.coli	Extra-int	pus swab	Y	pus swab	R	R	R	R	R	R	R	R	R	R	R	S	11	+	+	+	+	–		1	1	1
2B11	E.coli	Extra-int	pus swab	Y	pus swab	R	R	R	R	R	R	R	R	R	R	R	S	11	+	+	+	+	–		1	1	1
2F10	E.coli	Extra-int	blood	Y	blood	R	R	R	R	R	R	R	R	R	R	R	S	11	+	+	+	+	–		1	1	1
2A10	E.coli	Extra-int	pus swab	Y	pus swab	R	R	R	R	R	R	R	R	R	R	R	S	11	+	+	+	+	–		1	1	1
2A04	E.coli	Extra-int	blood	Y	blood	R	R	R	R	R	R	R	R	R	R	R	S	11	+	+	+	+	–		1	1	1
1H12	E.coli	Extra-int	blood	Y	blood	R	R	R	R	R	R	R	R	R	R	R	S	11	+	+	+	+	–	CTX-14	1	1	1
2A02	E.coli	Extra-int	blood	Y	blood	R	R	R	R	R	R	R	R	R	R	R	S	11	+	+	+	+	–		1	1	1
2C12	E.coli	Extra-int	urine	N	urine	R	R	R	R	R	R	R	R	R	R	R	S	11	+	+	+	+	–		1	1	1
2D02	E.coli	Extra-int	urine	N	urine	R	R	R	R	R	R	R	R	R	R	R	S	11	+	+	+	+	–		1	1	1
2D04	E.coli	Extra-int	urine	N	urine	R	R	R	R	R	R	R	R	R	R	R	S	11	+	+	+	+	–		1	1	1
2D08	E.coli	Extra-int	urine	N	urine	R	R	R	R	R	R	R	R	R	R	R	S	11	+	+	+	+	–		1	1	1
1H06	E.coli	Intestinal		Y	stool	R	R	R	R	R	R	S	R	R	R	R	R	11	+	+	+	+	–	CTX-3	1	1	1
2A09	E.coli	Extra-int	pus swab	Y	pus swab	R	R	R	R	R	R	R	R	R	R	R	R	12	+	+	+	+	–		1	1	1
2F09	E.coli	Extra-int	urine	N	urine	R	R	R	R	R	R	R	R	R	R	R	R	12	+	+	+	+	–		1	1	1
2E04	E.coli	Extra-int	urine	N	urine	R	R	R	R	R	R	R	R	I	S	S	S	8.5	+	+	+	+	+		1	1	1
2B10	E.coli	Extra-int	blood	Y	blood	R	R	R	R	R	R	I	R	R	R	S	S	9.5	+	+	+	+	+		1	1	1
2E06	E.coli	Extra-int	urine	N	urine	R	R	R	R	R	R	R	R	R	R	I	S	10.5	+	+	+	+	+		1	1	1
2A03	E.coli	Extra-int	blood	Y	blood	R	R	R	R	R	R	R	R	R	R	R	S	11	+	+	+	+	+		1	1	1
1G04	E.coli	Extra-int	sputum	Y	sputum	R	R	R	R	R	R	R	R	R	R	R	S	11	+	+	+	+	+	CTX-15	1	1	1
1A02	E.coli	Intestinal		N	stool	R	R	R	R	R	R	R	R	R	R	R	S	11	+	+		+	–	CTX-15	1	1	1
1A03	E.coli	Intestinal		N	stool	R	R	I	R	I	R	R	R	R	R	R	S	10	–	+		+	–	CTX-15	0	1	1
1A04	E.coli	Intestinal		N	stool	R	R	R	R	R	R	R	R	R	S	R	S	10	–	+		+	–	CTX-14	0	1	1
1A05	E.coli	Intestinal		N	stool	R	R	R	R	I	R	R	R	R	S	R	S	9.5	–	+		–	–	CTX-15	0	1	1
1A06	E.coli	Intestinal		N	stool	R	R	R	R	I	R	R	S	I	R	R	S	9	–	+		–	–	CTX-15	0	1	1
1A07	E.coli	Intestinal		N	stool	R	R	I	R	R	R	R	R	I	R	R	S	10	–	+		+	–	CTX-15	0	1	1
1A08	E.coli	Intestinal		N	stool	R	R	R	R	R	R	R	R	R	S	R	S	10	–	+		+	–	CTX-15	0	1	1
1A09	E.coli	Intestinal		N	stool	R	R	R	R	R	R	R	R	R	S	R	S	10	–	+		+	–	CTX-15	0	1	1
1A10	E.coli	Intestinal		N	stool	R	R	R	R	R	R	R	R	R	R	S	S	10	–	+		+	–	CTX-15	0	1	1
1A11	E.coli	Intestinal		N	stool	R	R	R	R	R	R	R	R	S	R	R	S	10	–	+		+	–	CTX-15	0	1	1
1A12	E.coli	Intestinal		N	stool	R	R	R	R	R	R	R	R	R	S	R	S	10	–	+		+	–	CTX-15	0	1	1
1B01	E.coli	Intestinal		N	stool	R	R	R	R	R	R	R	R	R	R	R	S	11	–	+		+	–	CTX-15	0	1	1
1B02	E.coli	Intestinal		N	stool	R	R	R	R	R	R	R	R	R	R	R	S	11	–	+		+	–	CTX-15	0	1	1
1B03	E.coli	Intestinal		N	stool	R	R	R	R	R	R	R	R	R	S	S	S	9	–	+		–	–	CTX-15	0	1	1
1B04	E.coli	Intestinal		N	stool	R	R	R	R	R	R	R	R	R	S	R	S	10	–	+		+	–	CTX-15	0	1	1
1B05	E.coli	Intestinal		N	stool	R	R	R	R	R	R	R	R	R	S	R	S	10	–	+		+	–	CTX-15	0	1	1
1B06	E.coli	Intestinal		N	stool	R	R	R	R	R	R	R	R	R	S	R	S	10	–	+		+	–	CTX-15	0	1	1
1B07	E.coli	Intestinal		N	stool	R	R	R	R	R	R	R	R	R	R	R	S	11	–	+		+	–	CTX-15	0	1	1
1B08	E.coli	Intestinal		N	stool	R	R	R	R	R	R	R	R	I	R	R	S	10.5	–	+		+	–	CTX-15	0	1	1
1B09	E.coli	Intestinal		N	stool	R	R	R	R	R	R	R	R	R	R	R	S	11	–	+		+	–	CTX-15	0	1	1
1B10	E.coli	Intestinal		N	stool	R	R	R	R	R	R	R	R	R	R	R	S	11	–	+		+	–	CTX-15	0	1	1
1B11	E.coli	Intestinal		N	stool	R	R	I	R	R	R	R	I	I	S	I	S	8	–	+		–	–	CTX-15	0	1	1
1B12	E.coli	Intestinal		N	stool	R	R	R	R	R	R	R	R	I	S	I	S	9	–	+		+	–	CTX-15	0	1	1
1C01	E.coli	Intestinal		N	stool	R	R	R	R	R	R	R	R	R	R	R	S	11	–	+		+	–	CTX-15	0	1	1
1C02	E.coli	Intestinal		N	stool	R	R	R	R	R	R	R	R	R	R	R	S	11	–	+		+	–	CTX-15	0	1	1
1C03	E.coli	Intestinal		N	stool	R	R	I	R	R	R	R	R	I	S	I	S	8.5	–	+		–	–	CTX-15	0	1	1
1C04	E.coli	Intestinal		N	stool	R	R	R	R	S	R	R	R	S	S	I	S	7.5	–	+		–	–	CTX-15	0	1	1
1C05	E.coli	Intestinal		N	stool	R	R	I	R	I	R	R	R	I	S	R	S	8.5	–	–		–	–		0	0	0
1C06	E.coli	Intestinal		N	stool	R	R	R	R	R	R	R	R	R	S	R	S	10	–	+		+	–	CTX-15	0	1	1
1C07	EHEC	Intestinal		N	stool	R	R	R	R	R	R	R	R	R	S	R	S	10	–	+		+	–	CTX-15	0	1	1
1C08	E.coli	Intestinal		N	stool	R	R	I	R	R	R	R	R	R	S	R	S	9.5	–	+		+	–	CTX-15	0	1	1
1C09	E.coli	Intestinal		N	stool	R	R	R	R	R	R	R	R	I	S	R	S	9.5	–	+		+	–	CTX-15	0	1	1
1C10	E.coli	Intestinal		N	stool	R	R	R	R	R	R	R	R	R	S	R	S	10	–	+		+	–	CTX-15	0	1	1
1C11	E.coli	Intestinal		N	stool	R	R	R	R	R	R	R	R	R	I	R	S	10.5	–	+		+	–	CTX-15	0	1	1
1C12	E.coli	Intestinal		N	stool	R	R	R	R	R	R	R	R	R	R	R	S	11	–	+		+	–	CTX-15	0	1	1
1D01	E.coli	Intestinal		N	stool	R	R	R	R	R	R	R	R	R	R	R	S	11	–	+		+	–	CTX-15	0	1	1
1D02	E.coli	Intestinal		N	stool	R	R	R	R	R	R	R	R	R	R	R	S	11	–	+		+	–		0	1	1
1D03	E.coli	Intestinal		N	stool	R	R	R	R	R	R	R	R	R	R	R	S	11	–	+		+	–		0	1	1
1D04	E.coli	Intestinal		N	stool	R	R	R	R	S	R	R	S	S	S	R	S	7	–	–		–	–		0	0	0
1D05	E.coli	Intestinal		N	stool	R	R	R	R	R	R	R	R	R	R	R	S	11	–	+		+	–	CTX-15	0	1	1
1D06	E.coli	Intestinal		N	stool	R	R	R	R	R	R	R	I	R	S	R	S	9.5	–	+		+	–	CTX-15	0	1	1
1D07	E.coli	Intestinal		N	stool	R	R	R	R	R	I	R	R	R	S	S	S	8.5	–	+		–	–	CTX-15	0	1	1
1D08	E.coli	Intestinal		N	stool	R	R	R	R	R	R	R	R	R	S	R	S	10	–	+		+	–	CTX-15	0	1	1
1D09	EPEC	Intestinal		N	stool	R	R	R	R	R	R	R	R	I	S	S	S	8.5	–	+		–	–	CTX-15	0	1	1
1D10	E.coli	Intestinal		N	stool	R	R	R	R	R	R	R	R	R	I	R	S	10.5	–	+		+	–		0	1	1
1D11	EPEC	Intestinal		N	stool	R	R	R	R	R	R	R	R	R	S	I	S	9.5	–	–		+	–		0	0	0
1D12	E.coli	Intestinal		N	stool	R	R	R	R	R	R	R	R	R	I	R	S	10.5	–	+		+	–	CTX-15	0	1	1
1E01	E.coli	Extra-int	urine	N	urine	R	R	R	R	R	R	R	R	R	I	R	S	10.5	–	+		+	–	CTX-15	0	1	1
1E02	E.coli	Extra-int	urine	N	urine	R	R	R	R	R	R	R	R	R	R	R	S	11	–	+		+	–	CTX-15	0	1	1
1E03	E.coli	Extra-int	urine	N	urine	R	R	R	R	R	R	R	R	R	S	R	S	10	–	+		+	–	CTX-15	0	1	1
1E04	E.coli	Extra-int	urine	N	urine	R	R	R	R	R	I	R	I	I	S	S	S	7.5	–	+		–	–	CTX-15	0	1	1
1E05	E.coli	Extra-int	urine	N	urine	R	R	R	R	R	R	R	R	R	S	R	S	10	–	+		+	–	CTX-15	0	1	1
1E06	E.coli	Extra-int	urine	N	urine	R	R	R	R	R	R	R	R	R	S	R	S	10	–	+		+	–		0	1	1
1E07	E.coli	Extra-int	urine	N	urine	R	R	R	R	R	R	R	R	R	R	R	S	11	–	+		+	–	CTX-15	0	1	1
1E08	E.coli	Extra-int	urine	N	urine	R	R	R	R	S	R	R	S	S	S	I	S	6.5	–	+		–	–	CTX-15	0	1	1
1E09	E.coli	Extra-int	urine	N	urine	R	R	R	R	I	R	R	R	R	S	R	S	9.5	–	+		–	–	CTX-15	0	1	1
1E10	E.coli	Extra-int	urine	N	urine	R	R	R	R	R	R	R	R	R	R	R	S	11	–	+		–	–	CTX-15	0	1	1
1E11	E.coli	Extra-int	urine	N	urine	R	R	R	R	R	R	R	R	R	S	R	S	10	–	+		–	–	CTX-15	0	1	1
1E12	E.coli	Extra-int	urine	N	urine	R	R	R	R	R	R	R	R	R	I	R	S	10.5	–	+		–	–	CTX-15	0	1	1
1F01	E.coli	Extra-int	urine	N	urine	R	R	R	R	R	R	R	R	R	R	R	S	11	–	+		–	–	CTX-15	0	1	1
1F02	E.coli	Extra-int	urine	N	urine	R	R	R	R	R	R	R	R	R	I	R	S	10.5	–	+		–	–	CTX-15	0	1	1
1F03	E.coli	Extra-int	urine	N	urine	R	R	R	R	R	R	R	R	R	I	R	S	10.5	–	+		–	–	CTX-15	0	1	1
1F04	E.coli	Intestinal		N	stool	R	R	R	R	R	R	R	R	R	S	R	S	10	–	+		–	–	CTX-15	0	1	1
1F05	E.coli	Intestinal		N	stool	R	R	R	R	R	R	R	R	R	S	R	S	10	–	+		–	–	CTX-15	0	1	1
1F06	E.coli	Intestinal		N	stool	R	R	R	R	R	R	R	R	R	R	R	S	11	–	+		–	–	CTX-15	0	1	1
1F07	E.coli	Intestinal		N	stool	R	R	R	R	R	R	R	R	R	I	R	S	10.5	–	+		–	–	CTX-15	0	1	1
1F08	E.coli	Intestinal		N	stool	R	R	R	R	S	R	R	R	I	S	I	S	8	–	+		–	–	CTX-15	0	1	1
1F09	E.coli	Intestinal		N	stool	R	R	R	R	R	R	R	R	R	R	R	S	11	–	+		–	–	CTX-15	0	1	1
1F10	E.coli	Intestinal		N	stool	R	R	R	R	R	R	R	R	R	S	R	S	10	–	+		–	–	CTX-15	0	1	1
1F11	E.coli	Intestinal		N	stool	R	R	R	R	R	R	R	R	R	S	R	S	10	–	+		+	–	CTX-15	0	1	1
1F12	E.coli	Intestinal		N	stool	R	R	R	R	R	R	R	R	R	R	R	S	11	–	–		+	–	CTX-14	0	0	0
1G01	E.coli	Intestinal		N	stool	R	R	R	R	R	R	R	R	R	R	R	S	11	+	+		+	–	CTX-15	1	1	1
1G02	E.coli	Intestinal		N	stool	R	R	R	R	R	R	R	R	R	R	R	S	11	+	+		+	–	CTX-15	1	1	1
1G03	E.coli	Intestinal		N	stool	R	R	R	R	R	R	R	R	R	I	R	S	10.5	–	+		+	–	CTX-15	0	1	1
					Total S	0	0	0	1	14	11	12	30	33	74	40	191							88	75	155	166
					Total I	0	0	7	4	10	5	26	15	23	21	53	2
					Total R	198	198	191	193	174	182	160	153	142	103	105	5
																	Average R Score:	9.5303
																	Median R Score:	10

## Sheet: AB_Matrix
ID			AMP	P	CL	FOX	CXM	PRL	AMC	CAZ	CTX	ATM	TPZ	IPM	R_Score
2D12	N	urine	1	1	0.5	0.5	0	0	0	0	0	0	0	0	3
2D10	N	urine	1	1	1	0.5	0.5	0	0	0	0	0	0	0	4
2C08	N	urine	1	1	1	1	0	1	0	0	0	0	0	0	5
2H10	N	urine	1	1	1	0.5	1	0	0	0	0	0	0	0	4.5
2E02	N	urine	1	1	1	1	0.5	0	0	0	0	0	0	0	4.5
2H01	N	urine	1	1	1	1	1	0	0.5	0	0.5	0.5	0	0	6.5
3A07	N	urine	1	1	1	1	1	0	0.5	0	0.5	0.5	0	0	6.5
3A02	N	urine	1	1	1	1	1	1	1	0	1	0	0	0	8
2G09	N	urine	1	1	1	1	0	1	1	0	0	0	0.5	0	6.5
2E01	N	urine	1	1	1	1	1	1	0.5	0	0.5	0	0.5	0	7.5
3A03	N	urine	1	1	1	1	1	1	1	0	0.5	0	0.5	0	8
3A05	N	urine	1	1	1	1	1	1	1	1	1	1	0	0	10
2H11	N	urine	1	1	1	1	1	0	0	0	0	0	0	0	5
2G03	N	urine	1	1	1	1	0	0	0.5	0	0	0	0	0	4.5
2E09	N	urine	1	1	1	1	0.5	0	0.5	0	0	0	0	0	5
2B06	N	stool	1	1	1	1	1	0	1	0	0	0	0	0	6
2H02	N	urine	1	1	1	1	1	0	0.5	0.5	0.5	0	0	0	6.5
2D03	N	urine	1	1	1	1	0	0.5	0.5	0	0	0	0	0	5
2G01	N	urine	1	1	1	1	1	0.5	1	1	0.5	0	0	0	8
2C09	N	urine	1	1	1	1	0	1	0.5	0	0	0	0	0	5.5
2E03	N	urine	1	1	1	0.5	0	1	0	0	0	0	0.5	0	5
2G04	N	urine	1	1	1	1	0	1	1	0	0	0	0.5	0	6.5
2D06	N	urine	1	1	1	1	0.5	1	1	0	0	0	0.5	0	7
2A05	N	urine	1	1	1	1	1	1	1	1	1	1	0.5	0	10.5
2G08	N	urine	1	1	1	1	1	0.5	1	1	0	0	0	0	7.5
2G06	N	urine	1	1	1	1	1	1	1	1	0	0	0	0	8
2G02	N	urine	1	1	1	1	1	1	1	0	1	0.5	0	0	8.5
1G09	Y	urine	1	1	1	1	1	1	1	1	1	1	0.5	0.5	11
2G07	N	urine	1	1	1	1	1	1	1	0	1	0.5	0.5	0	9
1G10	Y	stool	1	1	1	1	1	1	1	1	1	1	0.5	0	10.5
2E11	N	urine	1	1	1	1	1	1	1	1	0	0	0.5	0	8.5
2E12	N	urine	1	1	1	1	1	1	1	1	0	0	0.5	0	8.5
2H04	N	urine	1	1	1	1	1	1	1	1	1	0.5	0.5	0	10
3A04	N	urine	1	1	1	1	1	1	1	1	0	0.5	0	0	8.5
2C06	N	urine	1	1	1	1	1	1	0.5	1	0	0	0.5	0	8
2F08	Y	blood	1	1	1	1	1	1	1	1	1	1	1	0	11
2H03	N	urine	1	1	1	1	1	1	1	1	0	0.5	0.5	0	9
2A12	N	urine	1	1	1	1	1	1	1	0.5	1	1	0.5	0	10
2A11	N	urine	1	1	1	1	1	1	1	1	1	1	0.5	0	10.5
2B05	N	stool	1	1	1	1	1	1	0	0	0	0	0	0	6
1G05	Y	urine	1	1	1	1	1	1	0	0.5	0	0	0	0	6.5
2C02	N	urine	1	1	1	1	0	1	1	1	0	1	0.5	0	8.5
2C04	N	urine	1	1	1	1	1	1	1	0.5	0	0	0.5	0	8
2F03	N	urine	1	1	1	1	1	1	1	0.5	0	0	0.5	0	8
2C05	N	urine	1	1	1	1	1	1	1	1	0.5	0.5	0.5	0	9.5
1H10	Y	blood	1	1	1	1	1	1	1	1	1	1	0.5	0	10.5
1H05	Y	swab	1	1	1	1	1	1	1	1	1	1	0.5	0	10.5
2G05	N	urine	1	1	1	1	1	1	1	1	1	1	0.5	0	10.5
2H09	N	urine	1	1	1	1	1	1	1	1	1	1	0.5	0	10.5
1H09	Y	blood	1	1	1	1	1	1	0.5	1	1	1	1	0	10.5
1H02	Y	stool	1	1	1	1	1	1	1	1	1	1	0	0	10
2B07	Y	chest tube	1	1	1	1	1	1	1	1	1	1	1	1	12
2E05	N	urine	1	1	1	1	1	1	1	0.5	1	1	1	0	10.5
2C11	N	urine	1	1	1	1	1	1	1	0	1	0.5	0.5	0	9
2G10	N	urine	1	1	1	1	1	1	1	0.5	1	0.5	0.5	0	9.5
2C10	N	urine	1	1	1	1	0	1	1	0	0	0	0.5	0	6.5
2B01	N	stool	1	1	1	1	1	1	0	0	0.5	0	0	0	6.5
3A01	N	urine	1	1	1	1	1	1	1	1	0	0	0.5	0	8.5
2D09	N	urine	1	1	1	1	1	1	0.5	0.5	1	1	0.5	0	9.5
2B04	N	urine	1	1	1	1	1	1	1	1	1	0	1	0	10
2B02	N	stool	1	1	1	1	1	1	0.5	0	0.5	0	1	0	8
2B03	N	stool	1	1	1	1	1	1	1	1	1	1	1	0	11
2B09	Y	blood	1	1	1	1	1	1	1	1	1	1	1	0	11
2H05	N	urine	1	1	1	1	1	1	1	0.5	1	1	1	0	10.5
2D07	N	urine	1	1	1	1	1	1	0.5	1	1	0.5	0.5	0	9.5
2H12	N	urine	1	1	1	1	1	1	1	1	1	1	0	0	10
2H06	N	urine	1	1	1	1	1	1	0.5	1	1	1	0.5	0	10
2F11	N	urine	1	1	1	1	1	1	1	1	1	1	1	0	11
2E10	N	urine	1	1	1	1	1	1	1	1	1	1	1	0	11
2F05	N	urine	1	1	1	1	1	1	1	1	1	1	1	0	11
2H07	N	urine	1	1	1	1	1	1	1	1	1	1	1	0	11
2C07	N	urine	1	1	1	1	0.5	1	1	0.5	0.5	0	0.5	0	8
1G07	Y	urine	1	1	1	1	1	1	1	1	1	1	0	0	10
2F02	N	urine	1	1	1	1	1	1	1	1	1	1	0.5	0	10.5
2E07	N	urine	1	1	1	1	1	1	0.5	1	1	1	1	0	10.5
2F06	N	urine	1	1	1	1	1	1	0.5	1	1	1	1	0	10.5
3A06	Y	urine	1	1	1	1	1	1	1	1	1	1	1	0	11
2E08	N	urine	1	1	1	1	1	1	1	1	1	1	0.5	0	10.5
2F01	N	urine	1	1	1	1	1	1	1	1	1	1	1	0	11
2G11	N	urine	1	1	1	0	1	1	0.5	1	1	1	1	0	9.5
2A06	Y	blood	1	1	1	1	1	1	0.5	1	1	1	0	0	9.5
2A07	Y	pus	1	1	1	1	1	1	0	1	1	1	0	0	9
1H03	Y	stool	1	1	1	1	1	1	1	1	1	1	0.5	0	10.5
2A01	Y	pus	1	1	1	1	1	1	0.5	1	1	1	1	0	10.5
2C01	N	urine	1	1	1	1	1	1	1	1	1	1	1	0	11
2C03	N	urine	1	1	1	1	1	1	1	1	1	1	1	0	11
2H08	N	urine	1	1	1	1	1	1	1	1	1	1	1	0	11
2B08	Y	gastric fluid	1	1	1	1	1	1	1	1	1	1	1	1	12
1G08	Y	catheter	1	1	1	1	1	1	1	1	1	1	0	0	10
2D01	N	urine	1	1	1	1	1	1	1	1	0.5	0	0.5	0	9
2D05	N	urine	1	1	1	1	1	1	1	0.5	1	1	0.5	0	10
2G12	N	urine	1	1	1	1	1	1	1	0.5	1	1	0.5	0	10
2F04	N	urine	1	1	1	1	1	1	1	1	1	0.5	1	0	10.5
1H07	Y	stool	1	1	1	1	1	1	0.5	1	1	1	0	0	9.5
1G11	Y	stool	1	1	1	1	1	1	0.5	1	1	1	0.5	0	10
1G12	Y	drain	1	1	1	1	1	1	0.5	1	1	1	0.5	0	10
1H04	Y	blood	1	1	1	1	1	1	1	1	1	1	0	0	10
1G06	Y	stool	1	1	1	1	1	1	0.5	1	1	1	0	0.5	10
2A08	Y	wound swab	1	1	1	1	1	1	1	1	1	1	0.5	0	10.5
1H01	Y	blood	1	1	1	1	1	1	1	1	1	1	0.5	0	10.5
2F12	Y	pus swab	1	1	1	1	1	1	1	1	1	1	0.5	0	10.5
2D11	N	urine	1	1	1	1	1	1	1	1	1	1	0.5	0	10.5
1H11	Y	blood	1	1	1	1	1	1	0.5	1	1	1	1	0	10.5
2B12	Y	blood	1	1	1	1	1	1	0.5	1	1	1	1	0	10.5
1H08	Y	swab	1	1	1	1	1	1	1	1	1	1	1	0	11
2F07	Y	pus	1	1	1	1	1	1	1	1	1	1	1	0	11
2B11	Y	wound swab	1	1	1	1	1	1	1	1	1	1	1	0	11
2F10	Y	blood	1	1	1	1	1	1	1	1	1	1	1	0	11
2A10	Y	pus	1	1	1	1	1	1	1	1	1	1	1	0	11
2A04	Y	blood	1	1	1	1	1	1	1	1	1	1	1	0	11
1H12	Y	blood	1	1	1	1	1	1	1	1	1	1	1	0	11
2A02	Y	blood	1	1	1	1	1	1	1	1	1	1	1	0	11
2C12	N	urine	1	1	1	1	1	1	1	1	1	1	1	0	11
2D02	N	urine	1	1	1	1	1	1	1	1	1	1	1	0	11
2D04	N	urine	1	1	1	1	1	1	1	1	1	1	1	0	11
2D08	N	urine	1	1	1	1	1	1	1	1	1	1	1	0	11
1H06	Y	stool	1	1	1	1	1	1	0	1	1	1	1	1	11
2A09	Y	wound swab	1	1	1	1	1	1	1	1	1	1	1	1	12
2F09	N	urine	1	1	1	1	1	1	1	1	1	1	1	1	12
2E04	N	urine	1	1	1	1	1	1	1	1	0.5	0	0	0	8.5
2B10	Y	blood	1	1	1	1	1	1	0.5	1	1	1	0	0	9.5
2E06	N	urine	1	1	1	1	1	1	1	1	1	1	0.5	0	10.5
2A03	Y	blood	1	1	1	1	1	1	1	1	1	1	1	0	11
1G04	Y	sputum	1	1	1	1	1	1	1	1	1	1	1	0	11
1A02	N	stool	1	1	1	1	1	1	1	1	1	1	1	0	11
1A03	N	stool	1	1	0.5	1	0.5	1	1	1	1	1	1	0	10
1A04	N	stool	1	1	1	1	1	1	1	1	1	0	1	0	10
1A05	N	stool	1	1	1	1	0.5	1	1	1	1	0	1	0	9.5
1A06	N	stool	1	1	1	1	0.5	1	1	0	0.5	1	1	0	9
1A07	N	stool	1	1	0.5	1	1	1	1	1	0.5	1	1	0	10
1A08	N	stool	1	1	1	1	1	1	1	1	1	0	1	0	10
1A09	N	stool	1	1	1	1	1	1	1	1	1	0	1	0	10
1A10	N	stool	1	1	1	1	1	1	1	1	1	1	0	0	10
1A11	N	stool	1	1	1	1	1	1	1	1	0	1	1	0	10
1A12	N	stool	1	1	1	1	1	1	1	1	1	0	1	0	10
1B01	N	stool	1	1	1	1	1	1	1	1	1	1	1	0	11
1B02	N	stool	1	1	1	1	1	1	1	1	1	1	1	0	11
1B03	N	stool	1	1	1	1	1	1	1	1	1	0	0	0	9
1B04	N	stool	1	1	1	1	1	1	1	1	1	0	1	0	10
1B05	N	stool	1	1	1	1	1	1	1	1	1	0	1	0	10
1B06	N	stool	1	1	1	1	1	1	1	1	1	0	1	0	10
1B07	N	stool	1	1	1	1	1	1	1	1	1	1	1	0	11
1B08	N	stool	1	1	1	1	1	1	1	1	0.5	1	1	0	10.5
1B09	N	stool	1	1	1	1	1	1	1	1	1	1	1	0	11
1B10	N	stool	1	1	1	1	1	1	1	1	1	1	1	0	11
1B11	N	stool	1	1	0.5	1	1	1	1	0.5	0.5	0	0.5	0	8
1B12	N	stool	1	1	1	1	1	1	1	1	0.5	0	0.5	0	9
1C01	N	stool	1	1	1	1	1	1	1	1	1	1	1	0	11
1C02	N	stool	1	1	1	1	1	1	1	1	1	1	1	0	11
1C03	N	stool	1	1	0.5	1	1	1	1	1	0.5	0	0.5	0	8.5
1C04	N	stool	1	1	1	1	0	1	1	1	0	0	0.5	0	7.5
1C05	N	stool	1	1	0.5	1	0.5	1	1	1	0.5	0	1	0	8.5
1C06	N	stool	1	1	1	1	1	1	1	1	1	0	1	0	10
1C07	N	stool	1	1	1	1	1	1	1	1	1	0	1	0	10
1C08	N	stool	1	1	0.5	1	1	1	1	1	1	0	1	0	9.5
1C09	N	stool	1	1	1	1	1	1	1	1	0.5	0	1	0	9.5
1C10	N	stool	1	1	1	1	1	1	1	1	1	0	1	0	10
1C11	N	stool	1	1	1	1	1	1	1	1	1	0.5	1	0	10.5
1C12	N	stool	1	1	1	1	1	1	1	1	1	1	1	0	11
1D01	N	stool	1	1	1	1	1	1	1	1	1	1	1	0	11
1D02	N	stool	1	1	1	1	1	1	1	1	1	1	1	0	11
1D03	N	stool	1	1	1	1	1	1	1	1	1	1	1	0	11
1D04	N	stool	1	1	1	1	0	1	1	0	0	0	1	0	7
1D05	N	stool	1	1	1	1	1	1	1	1	1	1	1	0	11
1D06	N	stool	1	1	1	1	1	1	1	0.5	1	0	1	0	9.5
1D07	N	stool	1	1	1	1	1	0.5	1	1	1	0	0	0	8.5
1D08	N	stool	1	1	1	1	1	1	1	1	1	0	1	0	10
1D09	N	stool	1	1	1	1	1	1	1	1	0.5	0	0	0	8.5
1D10	N	stool	1	1	1	1	1	1	1	1	1	0.5	1	0	10.5
1D11	N	stool	1	1	1	1	1	1	1	1	1	0	0.5	0	9.5
1D12	N	stool	1	1	1	1	1	1	1	1	1	0.5	1	0	10.5
1E01	N	Urine	1	1	1	1	1	1	1	1	1	0.5	1	0	10.5
1E02	N	Urine	1	1	1	1	1	1	1	1	1	1	1	0	11
1E03	N	Urine	1	1	1	1	1	1	1	1	1	0	1	0	10
1E04	N	Urine	1	1	1	1	1	0.5	1	0.5	0.5	0	0	0	7.5
1E05	N	Urine	1	1	1	1	1	1	1	1	1	0	1	0	10
1E06	N	Urine	1	1	1	1	1	1	1	1	1	0	1	0	10
1E07	N	Urine	1	1	1	1	1	1	1	1	1	1	1	0	11
1E08	N	Urine	1	1	1	1	0	1	1	0	0	0	0.5	0	6.5
1E09	N	Urine	1	1	1	1	0.5	1	1	1	1	0	1	0	9.5
1E10	N	Urine	1	1	1	1	1	1	1	1	1	1	1	0	11
1E11	N	Urine	1	1	1	1	1	1	1	1	1	0	1	0	10
1E12	N	Urine	1	1	1	1	1	1	1	1	1	0.5	1	0	10.5
1F01	N	Urine	1	1	1	1	1	1	1	1	1	1	1	0	11
1F02	N	Urine	1	1	1	1	1	1	1	1	1	0.5	1	0	10.5
1F03	N	Urine	1	1	1	1	1	1	1	1	1	0.5	1	0	10.5
1F04	N	stool	1	1	1	1	1	1	1	1	1	0	1	0	10
1F05	N	stool	1	1	1	1	1	1	1	1	1	0	1	0	10
1F06	N	stool	1	1	1	1	1	1	1	1	1	1	1	0	11
1F07	N	stool	1	1	1	1	1	1	1	1	1	0.5	1	0	10.5
1F08	N	stool	1	1	1	1	0	1	1	1	0.5	0	0.5	0	8
1F09	N	stool	1	1	1	1	1	1	1	1	1	1	1	0	11
1F10	N	stool	1	1	1	1	1	1	1	1	1	0	1	0	10
1F11	N	stool	1	1	1	1	1	1	1	1	1	0	1	0	10
1F12	N	stool	1	1	1	1	1	1	1	1	1	1	1	0	11
1G01	N	stool	1	1	1	1	1	1	1	1	1	1	1	0	11
1G02	N	stool	1	1	1	1	1	1	1	1	1	1	1	0	11
1G03	N	stool	1	1	1	1	1	1	1	1	1	0.5	1	0	10.5
